# Supplementary material for: Smart Surface of Steering Wheel Based on Triboelectric Nanogenerator and Artificial Intelligence in Driving Monitoring System
Source: Nanomaterials (Basel). 2025 Sep 25;15(19):1472. doi: 10.3390/nano15191472 (PMC12525957; doi:10.3390/nano15191472)
Supplement: Supplementary file 1 [file nanomaterials-15-01472-s001.zip]

Archive with 1 entries (1 files):
- nanomaterials-3883782-supplementary.pdf
